# Supplementary material for: The Differences in Spatial Luminescence Characteristics between Blue and Green Quantum Wells in Monolithic Semipolar (20-21) LEDs Using SNOM
Source: Nanomaterials (Basel). 2022 Sep 27;12(19):3386. doi: 10.3390/nano12193386 (PMC9565590; doi:10.3390/nano12193386)
Supplement: Supplementary file 1 [file nanomaterials-12-03386-s001.zip]

Archive with 1 entries (1 files):
- nanomaterials-1909603-supplementary.pdf
